# Supplementary material for: Genetic Structure in a Small Pelagic Fish Coincides with a Marine Protected Area: Seascape Genetics in Patagonian Fjords
Source: PLoS One. 2016 Aug 9;11(8):e0160670. doi: 10.1371/journal.pone.0160670 (PMC4978504; doi:10.1371/journal.pone.0160670)
Supplement: S1 Dataset — (XLSX) [file pone.0160670.s010.xlsx]

## Sheet: Hoja1
10	282	10	32	28	28	28	24	30	30	28	24	30
			Zone_A	Zone_B	Zone_D	Zone_E	Zone_H	Zone_I	Zone_J	Zone_K	Zone_L	Zone_N
Codigo	Poblacion	Spfu_6		Spfu_9		Spfu_29		Spfu_30		Spfu_42		Spfu_44		Spfu_45		Spfu_48
AO183	Zone_A	230	242	274	274	274	274	147	163	165	189	244	244	141	141	144	152
AO184	Zone_A	234	238	0	0	286	286	135	135	0	0	0	0	141	149	152	168
AO185	Zone_A	242	250	0	0	278	278	139	147	185	201	0	0	141	149	148	160
AO187	Zone_A	230	258	212	216	262	266	127	131	185	205	196	258	165	177	148	148
AO188	Zone_A	242	242	224	224	266	270	127	143	165	217	188	218	161	173	144	156
AO190	Zone_A	246	246	204	204	266	266	135	143	165	189	234	234	153	169	148	148
AO191	Zone_A	242	246	224	224	262	262	131	155	185	185	222	222	157	157	160	160
AO192	Zone_A	242	250	208	232	274	274	127	167	165	165	268	274	161	177	144	160
SpAO195	Zone_A	238	250	224	244	270	270	147	147	205	205	0	0	165	177	148	168
AO196	Zone_A	238	246	220	224	282	298	147	155	177	189	184	242	185	185	144	160
AO197	Zone_A	246	258	224	224	270	270	147	183	193	217	206	218	153	165	144	156
AO198	Zone_A	246	250	228	266	266	266	135	135	181	181	206	206	165	177	152	152
AO199	Zone_A	250	254	236	252	266	270	119	143	189	217	234	242	145	145	146	150
SpAO201	Zone_A	0	0	232	232	270	270	119	151	185	209	0	0	157	157	148	164
SpAO202	Zone_A	226	230	224	244	262	266	119	151	169	201	206	218	165	165	152	160
SpAO203	Zone_A	226	226	228	228	270	270	151	179	185	201	0	0	153	177	148	148
SpAO204	Zone_A	238	250	0	0	262	298	131	147	173	193	188	262	177	177	152	152
SpAO205	Zone_A	242	254	216	232	258	286	131	131	205	213	214	214	185	205	144	144
SpAO207	Zone_A	230	230	204	204	0	0	135	135	165	189	0	0	141	141	152	160
SpAO208	Zone_A	0	0	200	212	0	0	135	135	189	193	0	0	141	141	148	152
SpAO209	Zone_A	238	238	204	248	258	258	127	135	185	213	0	0	161	197	148	164
SpAO210	Zone_A	246	246	236	266	262	262	139	139	177	185	226	230	173	181	152	160
SpAO211	Zone_A	238	238	212	232	0	0	143	155	177	197	202	208	153	153	142	142
SpAO212	Zone_A	242	250	212	240	246	274	139	167	177	217	202	208	141	161	150	150
SpAO214	Zone_A	234	250	216	216	0	0	139	139	165	165	244	254	141	145	150	162
SpAO215	Zone_A	242	250	220	240	286	286	131	143	165	193	204	208	141	157	144	164
SpAO216	Zone_A	242	262	232	236	266	270	143	143	197	209	202	202	157	161	144	152
SpAO217	Zone_A	0	0	220	244	262	270	151	187	173	185	208	214	161	161	156	156
SpAO218	Zone_A	0	0	216	232	250	278	131	139	193	197	222	222	161	173	146	164
SpAO219	Zone_A	246	246	0	0	266	266	147	147	197	197	0	0	161	161	160	172
SpAO220	Zone_A	258	258	216	256	262	262	131	135	197	217	0	0	201	201	146	150
AO222	Zone_A	250	254	208	240	254	266	147	147	177	189	238	238	169	169	156	156
B223	Zone_B	230	230	208	212	286	286	151	159	201	205	200	204	165	201	144	160
B224	Zone_B	234	258	208	244	262	266	135	139	177	185	238	222	165	169	144	152
B225	Zone_B	246	258	212	244	262	262	111	155	237	249	188	234	141	141	148	148
B226	Zone_B	234	258	208	212	262	266	135	163	169	189	226	230	157	169	156	160
B227	Zone_B	234	246	216	276	262	270	147	151	197	209	208	208	141	141	150	156
B228	Zone_B	0	0	256	288	294	294	151	175	197	197	202	226	149	181	144	156
B229	Zone_B	242	242	208	224	266	266	123	147	185	189	246	254	181	181	148	160
B230	Zone_B	0	0	232	240	0	0	135	151	185	185	192	234	161	177	164	164
B231	Zone_B	0	0	204	204	282	286	111	147	189	217	218	250	157	157	146	152
B232	Zone_B	0	0	216	240	274	274	127	139	181	189	192	222	157	169	146	156
B233	Zone_B	0	0	224	224	278	278	147	159	169	177	218	226	165	165	152	152
B234	Zone_B	0	0	200	208	262	262	123	127	189	189	208	208	161	161	156	156
B235	Zone_B	238	254	208	212	314	314	147	167	177	201	230	244	165	173	148	152
B236	Zone_B	262	262	212	212	302	302	147	151	181	181	202	226	161	161	142	142
B237	Zone_B	250	250	208	262	262	262	143	155	165	165	244	274	165	185	160	164
B238	Zone_B	218	242	208	208	258	258	123	131	165	165	208	238	157	165	144	148
B239	Zone_B	250	266	208	216	258	258	131	131	181	209	184	230	141	157	144	144
B240	Zone_B	246	266	204	212	270	270	135	135	197	197	238	280	141	157	144	144
B241	Zone_B	242	258	208	208	278	278	143	143	189	193	206	246	165	173	156	156
B242	Zone_B	242	242	208	212	278	278	0	0	169	189	206	214	157	177	152	152
B243	Zone_B	246	246	208	208	270	270	147	171	181	201	202	222	149	161	152	152
B244	Zone_B	250	250	122	220	262	262	119	143	189	201	218	278	161	189	164	164
B245	Zone_B	234	262	212	212	254	254	135	135	181	201	208	250	189	201	148	160
B246	Zone_B	250	250	204	266	274	274	131	139	201	221	188	188	169	185	148	164
B247	Zone_B	246	254	204	208	262	262	111	135	181	193	192	196	153	173	148	152
B248	Zone_B	230	246	212	212	262	262	127	135	181	193	196	196	157	165	148	148
B249	Zone_B	226	246	208	208	262	262	127	155	177	201	196	250	145	161	144	148
B250	Zone_B	250	258	212	216	258	258	123	143	181	209	202	226	141	161	144	160
SpD123	Zone_D	0	0	216	232	262	278	0	0	169	185	238	254	141	141	146	146
SpD124	Zone_D	242	250	216	256	262	270	151	151	181	193	180	238	165	181	164	180
SpD125	Zone_D	230	246	216	216	262	306	111	111	169	185	222	222	141	149	150	156
SpD126	Zone_D	230	246	216	228	262	306	131	147	173	177	266	274	141	141	146	164
SpD127	Zone_D	246	246	208	216	266	266	111	111	0	0	188	222	141	149	144	160
SpD128	Zone_D	242	246	208	216	266	306	135	143	181	205	238	252	141	161	164	180
SpD129	Zone_D	246	246	216	232	250	262	135	143	181	181	206	214	141	161	144	144
SpD130	Zone_D	222	246	216	232	262	262	139	139	185	185	214	222	133	141	144	156
SpD131	Zone_D	230	246	216	232	250	306	111	147	185	189	198	222	141	149	144	148
SpD132	Zone_D	246	246	194	214	306	306	0	0	181	197	222	246	141	149	0	0
SpD133	Zone_D	246	246	208	216	262	306	111	127	169	185	222	254	141	149	148	164
SpD134	Zone_D	246	246	216	232	250	306	111	127	169	169	222	222	141	149	146	146
SpD135	Zone_D	246	262	0	0	250	254	143	159	185	197	222	252	145	157	150	150
SpD136	Zone_D	230	246	216	216	262	306	111	111	169	169	222	222	141	149	144	150
SpD137	Zone_D	246	262	216	216	306	306	111	127	185	205	222	252	141	149	150	164
SpD138	Zone_D	230	246	216	216	287	306	111	147	165	165	208	226	141	161	144	144
SpD139	Zone_D	230	246	208	216	258	274	111	111	185	185	208	222	141	149	156	164
SpD140	Zone_D	230	246	216	220	266	310	143	143	185	189	214	230	141	153	144	156
SpD141	Zone_D	246	246	216	228	250	262	111	155	165	197	222	266	153	153	144	152
SpD142	Zone_D	246	254	228	242	250	262	155	163	165	197	222	222	153	161	144	152
SpD143	Zone_D	246	246	216	232	250	254	111	123	185	185	188	222	141	165	150	164
SpD144	Zone_D	246	246	208	216	262	262	111	111	185	193	188	214	157	157	152	164
SpD145	Zone_D	250	254	208	208	286	286	127	127	185	201	238	246	161	161	150	168
SpD146	Zone_D	246	274	228	232	0	0	131	131	189	205	230	254	157	165	164	164
SpD147	Zone_D	254	254	200	228	266	266	143	147	181	181	176	238	149	149	144	162
SpD148	Zone_D	246	246	208	212	250	250	0	0	165	209	218	230	0	0	138	160
SpD149	Zone_D	254	254	210	240	266	266	139	139	201	201	244	250	149	149	142	146
SpD150	Zone_D	238	266	204	248	266	266	151	163	193	209	0	0	165	165	150	150
SpE6	Zone_E	238	254	212	216	258	262	183	183	165	165	222	274	189	205	152	152
SpE7	Zone_E	242	246	0	0	0	0	115	135	165	185	192	214	153	161	156	160
SpE8	Zone_E	242	246	220	276	262	278	139	139	193	193	244	278	157	185	154	154
SpE9	Zone_E	254	262	208	208	262	270	131	171	169	185	218	244	165	165	144	156
SpE10	Zone_E	242	254	0	0	282	282	147	175	193	209	250	250	161	173	146	160
SpE11	Zone_E	218	254	198	204	262	262	0	0	185	197	188	188	161	189	146	150
SpE12	Zone_E	222	222	0	0	250	250	147	149	205	205	274	278	137	157	150	150
SpE13	Zone_E	254	254	208	216	266	266	155	163	193	233	210	210	161	177	144	152
SpE14	Zone_E	242	254	216	246	270	270	167	167	205	213	202	202	149	149	144	160
SpE15	Zone_E	250	274	216	216	250	294	111	179	181	209	218	222	161	169	148	156
SpE16	Zone_E	238	254	220	220	250	250	135	151	169	189	242	274	133	153	148	164
SpE17	Zone_E	250	262	204	220	250	262	0	0	189	189	0	0	149	149	148	148
SpE18	Zone_E	238	238	208	240	266	266	107	129	169	197	238	262	161	161	148	148
SpE19	Zone_E	230	242	204	204	258	266	143	147	169	185	226	270	161	161	160	164
SpE20	Zone_E	238	238	228	266	262	262	135	143	189	189	222	222	157	157	144	144
SpE21	Zone_E	238	250	212	212	250	258	107	147	189	193	226	226	149	157	156	156
SpE22	Zone_E	242	246	224	224	250	250	127	127	193	205	184	196	141	169	160	164
SpE23	Zone_E	242	254	232	240	250	262	123	151	193	217	0	0	169	169	152	152
SpE24	Zone_E	250	250	212	232	250	258	147	147	201	201	202	222	145	173	146	160
SpE25	Zone_E	238	242	232	232	262	262	111	159	181	209	230	246	141	173	152	168
SpE26	Zone_E	250	262	208	216	254	274	139	139	165	197	252	254	157	165	146	150
SpE27	Zone_E	258	258	0	0	262	278	131	131	177	181	266	266	141	173	142	146
SpE28	Zone_E	238	242	216	244	262	266	155	155	193	205	244	250	165	165	146	146
SpE29	Zone_E	234	238	208	232	278	278	143	159	169	193	222	222	161	161	142	160
SpE30	Zone_E	270	276	212	212	262	270	135	171	189	197	262	264	141	157	146	156
SpE31	Zone_E	262	270	228	244	250	250	147	175	177	181	192	226	157	177	146	168
SpE32	Zone_E	242	242	224	266	266	266	143	167	177	185	242	242	173	181	146	154
SpE33	Zone_E	238	246	280	292	262	262	131	151	193	201	242	282	157	157	152	152
HO786	Zone_H	262	274	212	262	258	266	135	147	0	0	250	250	153	161	148	152
HO787	Zone_H	250	262	208	208	262	266	147	155	0	0	204	254	153	161	148	152
HO788	Zone_H	234	258	216	216	262	262	143	155	165	181	184	184	141	141	144	148
HO789	Zone_H	0	0	216	216	266	266	151	155	193	221	184	184	141	165	146	160
HO790	Zone_H	242	246	208	208	0	0	151	163	177	217	222	276	161	169	144	146
HO791	Zone_H	242	254	220	232	262	262	119	139	0	0	270	270	169	169	152	154
HO792	Zone_H	234	246	232	244	262	262	123	147	197	221	262	268	165	165	156	156
HO793	Zone_H	246	250	224	236	262	302	143	167	201	221	218	238	157	177	148	164
HO794	Zone_H	230	270	200	236	262	262	159	163	193	193	188	226	149	161	156	156
HO795	Zone_H	262	262	236	236	0	0	131	167	201	201	218	218	165	169	144	144
HO796	Zone_H	254	254	208	224	262	266	131	131	213	217	196	214	141	161	156	156
HO797	Zone_H	250	254	208	224	262	266	131	131	213	217	196	214	141	161	148	156
HO798	Zone_H	242	254	224	252	262	262	143	159	0	0	308	308	141	161	148	168
HO799	Zone_H	234	250	208	236	262	262	139	175	173	201	226	262	153	165	144	148
HO800	Zone_H	242	250	204	228	250	262	143	163	209	209	226	226	141	141	146	146
HO801	Zone_H	246	262	212	266	286	286	151	151	0	0	196	204	157	197	148	148
HO802	Zone_H	230	238	208	216	262	262	163	175	169	169	246	222	141	181	144	148
HO803	Zone_H	258	262	220	236	262	266	131	135	205	213	188	188	165	165	148	148
HO804	Zone_H	246	270	208	208	250	266	159	167	177	233	246	246	153	153	148	152
HO805	Zone_H	246	270	208	220	250	278	147	147	165	197	262	262	173	173	152	168
HO806	Zone_H	226	274	216	240	258	262	135	139	193	221	204	204	157	185	148	172
HO807	Zone_H	250	262	0	0	262	270	131	147	0	0	244	282	165	165	144	148
HO808	Zone_H	246	258	196	244	266	266	135	147	0	0	218	218	173	141	144	144
HO809	Zone_H	250	250	216	244	266	266	151	151	177	189	192	222	149	157	152	152
I484	Zone_I	234	234	208	232	286	286	147	159	197	205	180	206	165	169	144	160
I485	Zone_I	230	246	212	228	258	262	131	143	173	197	246	262	157	173	144	160
I486	Zone_I	242	254	212	212	266	266	155	163	169	205	230	250	173	173	144	152
I487	Zone_I	226	254	236	236	250	250	139	159	181	217	192	192	169	177	148	152
I488	Zone_I	242	254	248	248	262	266	127	159	201	213	214	238	153	181	144	152
I489	Zone_I	238	238	212	212	258	258	167	175	173	173	0	0	141	141	156	156
I490	Zone_I	254	258	220	252	254	266	131	135	193	201	246	254	153	153	144	160
I491	Zone_I	0	0	244	244	266	266	119	147	213	221	196	238	193	193	156	156
I492	Zone_I	246	250	200	224	262	278	111	171	201	205	196	238	133	141	144	144
I493	Zone_I	238	246	216	224	290	290	111	119	181	189	202	244	157	169	148	152
I494	Zone_I	250	274	208	232	290	290	131	163	173	185	184	218	173	173	144	152
I495	Zone_I	250	258	216	220	250	250	151	151	173	181	230	264	149	157	160	168
I496	Zone_I	242	254	216	244	298	298	127	151	169	177	184	226	149	161	144	148
I497	Zone_I	234	238	208	212	270	270	131	135	189	189	234	234	161	161	148	148
I498	Zone_I	242	242	220	244	282	282	147	151	189	197	256	268	157	189	164	164
I499	Zone_I	230	246	200	212	266	266	155	171	169	177	214	214	173	181	146	146
I500	Zone_I	242	242	200	200	262	262	143	147	197	201	192	192	173	181	156	164
I501	Zone_I	246	250	208	208	262	266	135	171	205	205	256	274	153	153	142	142
I502	Zone_I	234	250	212	236	250	258	139	143	181	201	204	250	141	141	164	164
I503	Zone_I	234	250	212	236	250	258	139	143	181	201	204	250	141	141	164	180
I504	Zone_I	234	258	216	252	266	266	143	147	177	205	208	234	145	165	148	148
I505	Zone_I	250	254	238	238	270	270	119	139	177	177	208	208	0	0	156	160
I506	Zone_I	242	246	212	232	262	266	115	143	173	197	208	244	161	193	164	164
I507	Zone_I	250	254	224	262	250	250	111	155	169	193	206	254	165	165	138	146
I508	Zone_I	246	246	220	220	250	250	147	147	185	185	262	266	141	141	152	152
I509	Zone_I	254	254	208	236	258	262	135	139	177	185	262	266	173	173	148	148
I510	Zone_I	230	250	236	236	250	250	147	167	161	161	246	256	153	169	148	156
I511	Zone_I	242	254	208	224	254	254	155	155	189	201	202	218	165	181	148	148
I512	Zone_I	242	242	212	236	266	266	159	159	169	181	222	286	153	165	156	156
I513	Zone_I	250	258	208	240	278	278	143	167	201	209	226	256	157	157	152	160
J545	Zone_J	246	262	208	212	254	266	155	167	197	197	208	234	161	177	144	144
J546	Zone_J	242	258	208	208	266	266	155	155	193	209	206	206	141	157	144	156
J547	Zone_J	246	274	212	230	250	250	135	139	173	181	246	262	165	189	164	164
J548	Zone_J	254	266	204	204	266	266	147	147	165	169	218	248	165	173	148	148
J549	Zone_J	242	254	208	208	258	274	131	135	0	0	222	226	141	149	148	164
J550	Zone_J	242	254	208	208	258	274	131	135	0	0	222	226	141	149	148	164
J551	Zone_J	226	250	212	224	250	250	131	131	185	185	234	268	169	173	144	148
J552	Zone_J	234	250	208	208	298	298	131	147	193	193	258	262	153	169	148	148
J553	Zone_J	242	250	194	270	254	254	139	151	177	201	214	266	141	141	148	156
J554	Zone_J	250	258	214	262	250	250	143	155	189	197	262	262	149	181	140	140
J555	Zone_J	246	246	216	266	262	262	127	151	181	233	262	262	157	157	144	152
J556	Zone_J	230	234	212	256	250	262	135	143	169	201	222	270	169	205	144	160
J557	Zone_J	230	230	220	284	262	262	151	179	173	213	208	246	149	149	152	152
J558	Zone_J	242	254	208	208	266	266	147	147	181	213	230	230	157	161	144	160
J559	Zone_J	250	258	216	236	250	250	131	147	181	221	254	268	141	141	144	156
J560	Zone_J	242	250	200	266	274	274	143	183	185	209	234	248	141	169	160	164
J561	Zone_J	230	250	208	216	250	266	135	159	185	193	246	250	145	173	144	148
J562	Zone_J	242	250	208	228	254	262	127	159	185	193	246	262	145	161	144	148
J563	Zone_J	250	254	208	208	254	254	143	167	197	217	266	266	165	165	152	152
J564	Zone_J	246	246	212	256	274	274	127	147	193	217	226	226	161	161	0	0
J565	Zone_J	246	262	236	248	266	298	151	151	181	181	230	230	157	157	148	156
J566	Zone_J	250	254	240	272	266	266	139	143	201	221	202	244	157	189	148	152
J567	Zone_J	250	258	208	216	266	278	127	147	177	181	208	208	149	161	146	152
J568	Zone_J	258	258	0	0	250	266	135	135	189	201	220	258	0	0	152	152
J569	Zone_J	242	242	256	256	258	258	147	163	193	205	184	242	145	161	146	156
J570	Zone_J	242	242	208	208	266	270	127	131	193	193	286	286	161	161	150	158
J571	Zone_J	242	246	240	254	242	262	131	167	0	0	0	0	0	0	148	160
J572	Zone_J	242	250	200	200	274	274	135	143	181	209	262	268	153	161	144	144
J573	Zone_J	246	250	296	304	266	266	135	135	193	217	196	208	141	141	148	152
J574	Zone_J	234	234	212	212	250	262	151	155	177	205	202	230	141	185	142	146
K605	Zone_K	246	250	200	212	262	262	155	171	209	233	180	180	153	153	148	164
K606	Zone_K	234	234	216	220	250	250	135	167	197	197	226	226	153	161	138	144
K607	Zone_K	246	274	218	232	298	298	115	155	165	221	198	214	0	0	144	164
K608	Zone_K	238	246	212	212	270	270	147	147	181	201	214	214	141	161	150	156
K609	Zone_K	238	246	248	276	262	262	139	155	169	185	222	274	141	169	148	168
K610	Zone_K	0	0	216	236	250	250	123	131	181	201	234	250	145	173	156	156
K611	Zone_K	0	0	216	236	250	254	123	131	0	0	234	250	145	173	156	156
K612	Zone_K	254	262	204	204	254	262	143	147	189	193	206	234	149	197	156	156
K613	Zone_K	234	266	208	224	254	262	127	167	189	209	234	234	137	149	148	148
K614	Zone_K	250	262	0	0	266	266	151	151	189	225	222	222	0	0	146	150
K615	Zone_K	242	246	240	292	258	266	147	155	189	225	176	176	145	157	144	160
K616	Zone_K	0	0	208	220	254	254	135	143	197	213	192	192	153	161	146	146
K618	Zone_K	234	250	212	212	270	270	139	147	189	189	0	0	173	173	144	152
K619	Zone_K	246	246	208	208	250	250	163	163	173	189	196	238	161	173	148	156
K620	Zone_K	230	230	204	220	266	266	131	155	165	165	202	202	157	165	148	156
K621	Zone_K	230	230	204	220	262	262	131	155	165	165	202	202	157	165	148	164
K622	Zone_K	238	246	220	248	270	270	131	167	165	173	180	202	149	149	148	164
K623	Zone_K	0	0	232	262	250	250	151	155	165	197	278	278	169	169	150	150
K624	Zone_K	0	0	208	212	266	266	151	155	189	197	252	260	157	157	144	164
K626	Zone_K	242	262	204	244	262	266	135	155	177	197	262	286	153	153	156	160
K627	Zone_K	246	246	220	232	262	266	147	147	189	189	214	254	141	177	144	144
K628	Zone_K	246	246	236	236	262	262	131	135	165	169	184	196	145	161	152	164
K629	Zone_K	242	242	212	244	262	266	135	135	173	173	204	204	157	161	0	0
K630	Zone_K	242	242	208	224	0	0	135	155	173	173	0	0	157	161	0	0
K631	Zone_K	242	254	248	256	270	270	111	171	205	209	192	226	141	161	148	148
K632	Zone_K	234	234	208	216	250	250	123	151	177	197	234	268	157	177	144	148
K633	Zone_K	230	242	208	208	262	262	143	159	169	185	230	290	141	169	148	148
K634	Zone_K	254	254	208	220	250	250	111	123	189	229	202	208	161	161	164	176
L666	Zone_L	250	250	208	208	262	262	151	163	181	189	256	256	157	181	152	156
L667	Zone_L	250	262	200	200	262	262	135	171	193	209	234	256	161	161	160	164
L668	Zone_L	250	250	212	228	258	266	131	159	185	213	222	248	149	157	148	156
L669	Zone_L	246	254	208	244	250	266	167	183	201	209	218	250	141	165	148	156
L670	Zone_L	234	250	208	224	270	270	151	151	0	0	192	206	153	173	148	160
L671	Zone_L	238	238	208	228	250	250	135	135	185	193	206	274	141	141	144	148
L672	Zone_L	246	262	212	212	290	290	135	155	185	205	246	278	0	0	160	164
L673	Zone_L	246	246	224	224	258	258	0	0	193	197	226	250	157	169	148	152
L674	Zone_L	226	238	204	212	262	262	155	155	177	185	214	214	161	177	144	156
L675	Zone_L	238	246	200	200	266	266	115	135	181	189	230	234	157	173	160	176
L676	Zone_L	246	246	208	208	250	250	163	163	173	189	196	238	161	173	148	156
L677	Zone_L	246	284	236	236	278	278	143	175	185	189	230	244	157	177	144	148
L678	Zone_L	250	276	224	228	262	270	147	147	165	197	192	192	153	173	152	160
L679	Zone_L	238	250	0	0	262	262	175	175	169	181	252	294	145	145	148	148
L680	Zone_L	250	250	256	256	262	270	143	143	165	173	222	222	141	169	144	148
L681	Zone_L	234	274	212	244	258	258	151	151	189	193	196	206	141	149	156	156
L682	Zone_L	242	266	212	212	258	258	147	147	165	173	248	248	169	185	156	156
L683	Zone_L	234	258	232	232	266	278	143	147	165	165	244	290	169	173	148	148
L684	Zone_L	234	238	228	228	270	270	155	163	185	205	250	250	165	169	152	152
L685	Zone_L	234	274	232	240	262	262	0	0	181	205	226	252	153	169	152	156
L686	Zone_L	230	254	212	212	262	262	151	191	185	209	180	262	161	173	148	148
L687	Zone_L	218	242	224	232	250	270	139	187	193	197	254	270	149	161	156	160
L688	Zone_L	254	262	212	240	250	250	127	147	161	169	202	222	141	169	148	152
L689	Zone_L	242	254	208	208	262	262	127	151	189	197	230	246	141	169	146	152
SpPM1	Zone_N	258	274	232	278	258	258	167	175	217	241	252	268	153	165	148	156
SpPM2	Zone_N	238	258	204	204	250	258	143	187	185	225	214	214	157	177	144	152
SpPM3	Zone_N	250	262	236	236	302	302	179	191	181	209	254	254	141	173	146	164
SpPM4	Zone_N	250	276	236	236	274	274	135	147	189	193	228	278	153	169	160	160
SpPM5	Zone_N	242	250	208	208	250	250	143	159	169	209	222	234	153	169	160	160
SpPM6	Zone_N	242	242	200	224	270	270	143	143	201	209	184	234	165	177	148	160
SpPM7	Zone_N	242	262	208	208	270	270	127	159	161	181	0	0	153	161	164	164
SpPM8	Zone_N	266	266	228	272	290	314	135	151	193	217	196	196	141	157	152	152
SpPM9	Zone_N	242	242	232	232	254	270	147	167	165	189	244	244	141	157	144	156
SpPM10	Zone_N	238	238	216	216	258	262	135	171	177	177	0	0	137	173	148	148
SpPM12	Zone_N	250	258	208	220	274	274	147	171	205	225	222	222	169	169	148	156
SpPM13	Zone_N	242	276	216	292	270	270	159	171	205	205	218	268	145	145	146	162
SpPM14	Zone_N	226	250	208	216	266	266	135	135	169	221	188	188	149	149	152	152
SpPM15	Zone_N	0	0	266	266	0	0	151	151	0	0	208	208	169	169	168	168
SpPM16	Zone_N	234	262	208	224	282	282	143	171	169	197	196	230	157	161	150	154
SpPM17	Zone_N	238	250	208	224	266	266	131	147	177	209	0	0	137	137	144	144
SpPM18	Zone_N	250	250	208	208	0	0	131	131	197	225	0	0	157	157	144	168
SpPM19	Zone_N	234	254	212	244	262	262	143	143	197	237	254	270	177	185	144	152
SpPM20	Zone_N	246	258	236	244	262	286	147	163	197	221	250	250	137	165	146	146
SpPM21	Zone_N	242	246	212	212	266	266	127	127	177	197	0	0	161	177	148	152
SpPM22	Zone_N	230	274	216	228	270	270	139	151	193	205	222	262	173	188	156	156
SpPM23	Zone_N	246	276	212	212	258	258	147	159	197	217	218	226	157	157	144	148
SpPM24	Zone_N	246	246	236	236	246	246	135	159	165	169	222	222	149	161	144	148
SpPM25	Zone_N	246	250	204	208	262	262	123	131	181	197	204	204	177	177	152	160
SpPM26	Zone_N	262	262	0	0	274	274	135	135	181	185	188	188	141	149	148	152
SpPM27	Zone_N	250	254	208	212	0	0	147	159	0	0	0	0	161	161	146	146
SpPM29	Zone_N	234	246	224	224	266	266	131	143	173	173	0	0	157	161	140	152
SpPM30	Zone_N	238	276	0	0	270	270	0	0	177	217	192	192	0	0	150	164
SpPM31	Zone_N	242	246	228	228	282	282	143	147	177	205	262	262	153	165	152	152
SpPM32	Zone_N	246	250	200	266	262	262	131	167	169	189	222	254	181	193	144	152

## Sheet: Hoja3
Zone_A_001	230	242	274	274	274	274	147	163	165	189	244	244	141	141	144	152
Zone_A_002	234	238	000	000	286	286	135	135	000	000	000	000	141	149	152	168
Zone_A_003	242	250	000	000	278	278	139	147	185	201	000	000	141	149	148	160
Zone_A_004	230	258	212	216	262	266	127	131	185	205	196	258	165	177	148	148
Zone_A_005	242	242	224	224	266	270	127	143	165	217	188	218	161	173	144	156
Zone_A_006	246	246	204	204	266	266	135	143	165	189	234	234	153	169	148	148
Zone_A_007	242	246	224	224	262	262	131	155	185	185	222	222	157	157	160	160
Zone_A_008	242	250	208	232	274	274	127	167	165	165	268	274	161	177	144	160
Zone_A_009	238	250	224	244	270	270	147	147	205	205	000	000	165	177	148	168
Zone_A_010	238	246	220	224	282	298	147	155	177	189	184	242	185	185	144	160
Zone_A_011	246	258	224	224	270	270	147	183	193	217	206	218	153	165	144	156
Zone_A_012	246	250	228	266	266	266	135	135	181	181	206	206	165	177	152	152
Zone_A_013	250	254	236	252	266	270	119	143	189	217	234	242	145	145	146	150
Zone_A_014	000	000	232	232	270	270	119	151	185	209	000	000	157	157	148	164
Zone_A_015	226	230	224	244	262	266	119	151	169	201	206	218	165	165	152	160
Zone_A_016	226	226	228	228	270	270	151	179	185	201	000	000	153	177	148	148
Zone_A_017	238	250	000	000	262	298	131	147	173	193	188	262	177	177	152	152
Zone_A_018	242	254	216	232	258	286	131	131	205	213	214	214	185	205	144	144
Zone_A_019	230	230	204	204	000	000	135	135	165	189	000	000	141	141	152	160
Zone_A_020	000	000	200	212	000	000	135	135	189	193	000	000	141	141	148	152
Zone_A_021	238	238	204	248	258	258	127	135	185	213	000	000	161	197	148	164
Zone_A_022	246	246	236	266	262	262	139	139	177	185	226	230	173	181	152	160
Zone_A_023	238	238	212	232	000	000	143	155	177	197	202	208	153	153	142	142
Zone_A_024	242	250	212	240	246	274	139	167	177	217	202	208	141	161	150	150
Zone_A_025	234	250	216	216	000	000	139	139	165	165	244	254	141	145	150	162
Zone_A_026	242	250	220	240	286	286	131	143	165	193	204	208	141	157	144	164
Zone_A_027	242	262	232	236	266	270	143	143	197	209	202	202	157	161	144	152
Zone_A_028	000	000	220	244	262	270	151	187	173	185	208	214	161	161	156	156
Zone_A_029	000	000	216	232	250	278	131	139	193	197	222	222	161	173	146	164
Zone_A_030	246	246	000	000	266	266	147	147	197	197	000	000	161	161	160	172
Zone_A_031	258	258	216	256	262	262	131	135	197	217	000	000	201	201	146	150
Zone_A_032	250	254	208	240	254	266	147	147	177	189	238	238	169	169	156	156
Zone_B_033	230	230	208	212	286	286	151	159	201	205	200	204	165	201	144	160
Zone_B_034	234	258	208	244	262	266	135	139	177	185	238	222	165	169	144	152
Zone_B_035	246	258	212	244	262	262	111	155	237	249	188	234	141	141	148	148
Zone_B_036	234	258	208	212	262	266	135	163	169	189	226	230	157	169	156	160
Zone_B_037	234	246	216	276	262	270	147	151	197	209	208	208	141	141	150	156
Zone_B_038	000	000	256	288	294	294	151	175	197	197	202	226	149	181	144	156
Zone_B_039	242	242	208	224	266	266	123	147	185	189	246	254	181	181	148	160
Zone_B_040	000	000	232	240	000	000	135	151	185	185	192	234	161	177	164	164
Zone_B_041	000	000	204	204	282	286	111	147	189	217	218	250	157	157	146	152
Zone_B_042	000	000	216	240	274	274	127	139	181	189	192	222	157	169	146	156
Zone_B_043	000	000	224	224	278	278	147	159	169	177	218	226	165	165	152	152
Zone_B_044	000	000	200	208	262	262	123	127	189	189	208	208	161	161	156	156
Zone_B_045	238	254	208	212	314	314	147	167	177	201	230	244	165	173	148	152
Zone_B_046	262	262	212	212	302	302	147	151	181	181	202	226	161	161	142	142
Zone_B_047	250	250	208	262	262	262	143	155	165	165	244	274	165	185	160	164
Zone_B_048	218	242	208	208	258	258	123	131	165	165	208	238	157	165	144	148
Zone_B_049	250	266	208	216	258	258	131	131	181	209	184	230	141	157	144	144
Zone_B_050	246	266	204	212	270	270	135	135	197	197	238	280	141	157	144	144
Zone_B_051	242	258	208	208	278	278	143	143	189	193	206	246	165	173	156	156
Zone_B_052	242	242	208	212	278	278	000	000	169	189	206	214	157	177	152	152
Zone_B_053	246	246	208	208	270	270	147	171	181	201	202	222	149	161	152	152
Zone_B_054	250	250	122	220	262	262	119	143	189	201	218	278	161	189	164	164
Zone_B_055	234	262	212	212	254	254	135	135	181	201	208	250	189	201	148	160
Zone_B_056	250	250	204	266	274	274	131	139	201	221	188	188	169	185	148	164
Zone_B_057	246	254	204	208	262	262	111	135	181	193	192	196	153	173	148	152
Zone_B_058	230	246	212	212	262	262	127	135	181	193	196	196	157	165	148	148
Zone_B_059	226	246	208	208	262	262	127	155	177	201	196	250	145	161	144	148
Zone_B_060	250	258	212	216	258	258	123	143	181	209	202	226	141	161	144	160
Zone_D_061	000	000	216	232	262	278	000	000	169	185	238	254	141	141	146	146
Zone_D_062	242	250	216	256	262	270	151	151	181	193	180	238	165	181	164	180
Zone_D_063	230	246	216	216	262	306	111	111	169	185	222	222	141	149	150	156
Zone_D_064	230	246	216	228	262	306	131	147	173	177	266	274	141	141	146	164
Zone_D_065	246	246	208	216	266	266	111	111	000	000	188	222	141	149	144	160
Zone_D_066	242	246	208	216	266	306	135	143	181	205	238	252	141	161	164	180
Zone_D_067	246	246	216	232	250	262	135	143	181	181	206	214	141	161	144	144
Zone_D_068	222	246	216	232	262	262	139	139	185	185	214	222	133	141	144	156
Zone_D_069	230	246	216	232	250	306	111	147	185	189	198	222	141	149	144	148
Zone_D_070	246	246	194	214	306	306	000	000	181	197	222	246	141	149	000	000
Zone_D_071	246	246	208	216	262	306	111	127	169	185	222	254	141	149	148	164
Zone_D_072	246	246	216	232	250	306	111	127	169	169	222	222	141	149	146	146
Zone_D_073	246	262	000	000	250	254	143	159	185	197	222	252	145	157	150	150
Zone_D_074	230	246	216	216	262	306	111	111	169	169	222	222	141	149	144	150
Zone_D_075	246	262	216	216	306	306	111	127	185	205	222	252	141	149	150	164
Zone_D_076	230	246	216	216	287	306	111	147	165	165	208	226	141	161	144	144
Zone_D_077	230	246	208	216	258	274	111	111	185	185	208	222	141	149	156	164
Zone_D_078	230	246	216	220	266	310	143	143	185	189	214	230	141	153	144	156
Zone_D_079	246	246	216	228	250	262	111	155	165	197	222	266	153	153	144	152
Zone_D_080	246	254	228	242	250	262	155	163	165	197	222	222	153	161	144	152
Zone_D_081	246	246	216	232	250	254	111	123	185	185	188	222	141	165	150	164
Zone_D_082	246	246	208	216	262	262	111	111	185	193	188	214	157	157	152	164
Zone_D_083	250	254	208	208	286	286	127	127	185	201	238	246	161	161	150	168
Zone_D_084	246	274	228	232	000	000	131	131	189	205	230	254	157	165	164	164
Zone_D_085	254	254	200	228	266	266	143	147	181	181	176	238	149	149	144	162
Zone_D_086	246	246	208	212	250	250	000	000	165	209	218	230	000	000	138	160
Zone_D_087	254	254	210	240	266	266	139	139	201	201	244	250	149	149	142	146
Zone_D_088	238	266	204	248	266	266	151	163	193	209	000	000	165	165	150	150
Zone_E_089	238	254	212	216	258	262	183	183	165	165	222	274	189	205	152	152
Zone_E_090	242	246	000	000	000	000	115	135	165	185	192	214	153	161	156	160
Zone_E_091	242	246	220	276	262	278	139	139	193	193	244	278	157	185	154	154
Zone_E_092	254	262	208	208	262	270	131	171	169	185	218	244	165	165	144	156
Zone_E_093	242	254	000	000	282	282	147	175	193	209	250	250	161	173	146	160
Zone_E_094	218	254	198	204	262	262	000	000	185	197	188	188	161	189	146	150
Zone_E_095	222	222	000	000	250	250	147	149	205	205	274	278	137	157	150	150
Zone_E_096	254	254	208	216	266	266	155	163	193	233	210	210	161	177	144	152
Zone_E_097	242	254	216	246	270	270	167	167	205	213	202	202	149	149	144	160
Zone_E_098	250	274	216	216	250	294	111	179	181	209	218	222	161	169	148	156
Zone_E_099	238	254	220	220	250	250	135	151	169	189	242	274	133	153	148	164
Zone_E_100	250	262	204	220	250	262	000	000	189	189	000	000	149	149	148	148
Zone_E_101	238	238	208	240	266	266	107	129	169	197	238	262	161	161	148	148
Zone_E_102	230	242	204	204	258	266	143	147	169	185	226	270	161	161	160	164
Zone_E_103	238	238	228	266	262	262	135	143	189	189	222	222	157	157	144	144
Zone_E_104	238	250	212	212	250	258	107	147	189	193	226	226	149	157	156	156
Zone_E_105	242	246	224	224	250	250	127	127	193	205	184	196	141	169	160	164
Zone_E_106	242	254	232	240	250	262	123	151	193	217	000	000	169	169	152	152
Zone_E_107	250	250	212	232	250	258	147	147	201	201	202	222	145	173	146	160
Zone_E_108	238	242	232	232	262	262	111	159	181	209	230	246	141	173	152	168
Zone_E_109	250	262	208	216	254	274	139	139	165	197	252	254	157	165	146	150
Zone_E_110	258	258	000	000	262	278	131	131	177	181	266	266	141	173	142	146
Zone_E_111	238	242	216	244	262	266	155	155	193	205	244	250	165	165	146	146
Zone_E_112	234	238	208	232	278	278	143	159	169	193	222	222	161	161	142	160
Zone_E_113	270	276	212	212	262	270	135	171	189	197	262	264	141	157	146	156
Zone_E_114	262	270	228	244	250	250	147	175	177	181	192	226	157	177	146	168
Zone_E_115	242	242	224	266	266	266	143	167	177	185	242	242	173	181	146	154
Zone_E_116	238	246	280	292	262	262	131	151	193	201	242	282	157	157	152	152
Zone_H_117	262	274	212	262	258	266	135	147	000	000	250	250	153	161	148	152
Zone_H_118	250	262	208	208	262	266	147	155	000	000	204	254	153	161	148	152
Zone_H_119	234	258	216	216	262	262	143	155	165	181	184	184	141	141	144	148
Zone_H_120	000	000	216	216	266	266	151	155	193	221	184	184	141	165	146	160
Zone_H_121	242	246	208	208	000	000	151	163	177	217	222	276	161	169	144	146
Zone_H_122	242	254	220	232	262	262	119	139	000	000	270	270	169	169	152	154
Zone_H_123	234	246	232	244	262	262	123	147	197	221	262	268	165	165	156	156
Zone_H_124	246	250	224	236	262	302	143	167	201	221	218	238	157	177	148	164
Zone_H_125	230	270	200	236	262	262	159	163	193	193	188	226	149	161	156	156
Zone_H_126	262	262	236	236	000	000	131	167	201	201	218	218	165	169	144	144
Zone_H_127	254	254	208	224	262	266	131	131	213	217	196	214	141	161	156	156
Zone_H_128	250	254	208	224	262	266	131	131	213	217	196	214	141	161	148	156
Zone_H_129	242	254	224	252	262	262	143	159	000	000	308	308	141	161	148	168
Zone_H_130	234	250	208	236	262	262	139	175	173	201	226	262	153	165	144	148
Zone_H_131	242	250	204	228	250	262	143	163	209	209	226	226	141	141	146	146
Zone_H_132	246	262	212	266	286	286	151	151	000	000	196	204	157	197	148	148
Zone_H_133	230	238	208	216	262	262	163	175	169	169	246	222	141	181	144	148
Zone_H_134	258	262	220	236	262	266	131	135	205	213	188	188	165	165	148	148
Zone_H_135	246	270	208	208	250	266	159	167	177	233	246	246	153	153	148	152
Zone_H_136	246	270	208	220	250	278	147	147	165	197	262	262	173	173	152	168
Zone_H_137	226	274	216	240	258	262	135	139	193	221	204	204	157	185	148	172
Zone_H_138	250	262	000	000	262	270	131	147	000	000	244	282	165	165	144	148
Zone_H_139	246	258	196	244	266	266	135	147	000	000	218	218	173	141	144	144
Zone_H_140	250	250	216	244	266	266	151	151	177	189	192	222	149	157	152	152
Zone_I_141	234	234	208	232	286	286	147	159	197	205	180	206	165	169	144	160
Zone_I_142	230	246	212	228	258	262	131	143	173	197	246	262	157	173	144	160
Zone_I_143	242	254	212	212	266	266	155	163	169	205	230	250	173	173	144	152
Zone_I_144	226	254	236	236	250	250	139	159	181	217	192	192	169	177	148	152
Zone_I_145	242	254	248	248	262	266	127	159	201	213	214	238	153	181	144	152
Zone_I_146	238	238	212	212	258	258	167	175	173	173	000	000	141	141	156	156
Zone_I_147	254	258	220	252	254	266	131	135	193	201	246	254	153	153	144	160
Zone_I_148	000	000	244	244	266	266	119	147	213	221	196	238	193	193	156	156
Zone_I_149	246	250	200	224	262	278	111	171	201	205	196	238	133	141	144	144
Zone_I_150	238	246	216	224	290	290	111	119	181	189	202	244	157	169	148	152
Zone_I_151	250	274	208	232	290	290	131	163	173	185	184	218	173	173	144	152
Zone_I_152	250	258	216	220	250	250	151	151	173	181	230	264	149	157	160	168
Zone_I_153	242	254	216	244	298	298	127	151	169	177	184	226	149	161	144	148
Zone_I_154	234	238	208	212	270	270	131	135	189	189	234	234	161	161	148	148
Zone_I_155	242	242	220	244	282	282	147	151	189	197	256	268	157	189	164	164
Zone_I_156	230	246	200	212	266	266	155	171	169	177	214	214	173	181	146	146
Zone_I_157	242	242	200	200	262	262	143	147	197	201	192	192	173	181	156	164
Zone_I_158	246	250	208	208	262	266	135	171	205	205	256	274	153	153	142	142
Zone_I_159	234	250	212	236	250	258	139	143	181	201	204	250	141	141	164	164
Zone_I_160	234	250	212	236	250	258	139	143	181	201	204	250	141	141	164	180
Zone_I_161	234	258	216	252	266	266	143	147	177	205	208	234	145	165	148	148
Zone_I_162	250	254	238	238	270	270	119	139	177	177	208	208	000	000	156	160
Zone_I_163	242	246	212	232	262	266	115	143	173	197	208	244	161	193	164	164
Zone_I_164	250	254	224	262	250	250	111	155	169	193	206	254	165	165	138	146
Zone_I_165	246	246	220	220	250	250	147	147	185	185	262	266	141	141	152	152
Zone_I_166	254	254	208	236	258	262	135	139	177	185	262	266	173	173	148	148
Zone_I_167	230	250	236	236	250	250	147	167	161	161	246	256	153	169	148	156
Zone_I_168	242	254	208	224	254	254	155	155	189	201	202	218	165	181	148	148
Zone_I_169	242	242	212	236	266	266	159	159	169	181	222	286	153	165	156	156
Zone_I_170	250	258	208	240	278	278	143	167	201	209	226	256	157	157	152	160
Zone_J_171	246	262	208	212	254	266	155	167	197	197	208	234	161	177	144	144
Zone_J_172	242	258	208	208	266	266	155	155	193	209	206	206	141	157	144	156
Zone_J_173	246	274	212	230	250	250	135	139	173	181	246	262	165	189	164	164
Zone_J_174	254	266	204	204	266	266	147	147	165	169	218	248	165	173	148	148
Zone_J_175	242	254	208	208	258	274	131	135	000	000	222	226	141	149	148	164
Zone_J_176	242	254	208	208	258	274	131	135	000	000	222	226	141	149	148	164
Zone_J_177	226	250	212	224	250	250	131	131	185	185	234	268	169	173	144	148
Zone_J_178	234	250	208	208	298	298	131	147	193	193	258	262	153	169	148	148
Zone_J_179	242	250	194	270	254	254	139	151	177	201	214	266	141	141	148	156
Zone_J_180	250	258	214	262	250	250	143	155	189	197	262	262	149	181	140	140
Zone_J_181	246	246	216	266	262	262	127	151	181	233	262	262	157	157	144	152
Zone_J_182	230	234	212	256	250	262	135	143	169	201	222	270	169	205	144	160
Zone_J_183	230	230	220	284	262	262	151	179	173	213	208	246	149	149	152	152
Zone_J_184	242	254	208	208	266	266	147	147	181	213	230	230	157	161	144	160
Zone_J_185	250	258	216	236	250	250	131	147	181	221	254	268	141	141	144	156
Zone_J_186	242	250	200	266	274	274	143	183	185	209	234	248	141	169	160	164
Zone_J_187	230	250	208	216	250	266	135	159	185	193	246	250	145	173	144	148
Zone_J_188	242	250	208	228	254	262	127	159	185	193	246	262	145	161	144	148
Zone_J_189	250	254	208	208	254	254	143	167	197	217	266	266	165	165	152	152
Zone_J_190	246	246	212	256	274	274	127	147	193	217	226	226	161	161	000	000
Zone_J_191	246	262	236	248	266	298	151	151	181	181	230	230	157	157	148	156
Zone_J_192	250	254	240	272	266	266	139	143	201	221	202	244	157	189	148	152
Zone_J_193	250	258	208	216	266	278	127	147	177	181	208	208	149	161	146	152
Zone_J_194	258	258	000	000	250	266	135	135	189	201	220	258	000	000	152	152
Zone_J_195	242	242	256	256	258	258	147	163	193	205	184	242	145	161	146	156
Zone_J_196	242	242	208	208	266	270	127	131	193	193	286	286	161	161	150	158
Zone_J_197	242	246	240	254	242	262	131	167	000	000	000	000	000	000	148	160
Zone_J_198	242	250	200	200	274	274	135	143	181	209	262	268	153	161	144	144
Zone_J_199	246	250	296	304	266	266	135	135	193	217	196	208	141	141	148	152
Zone_J_200	234	234	212	212	250	262	151	155	177	205	202	230	141	185	142	146
Zone_K_201	246	250	200	212	262	262	155	171	209	233	180	180	153	153	148	164
Zone_K_202	234	234	216	220	250	250	135	167	197	197	226	226	153	161	138	144
Zone_K_203	246	274	218	232	298	298	115	155	165	221	198	214	000	000	144	164
Zone_K_204	238	246	212	212	270	270	147	147	181	201	214	214	141	161	150	156
Zone_K_205	238	246	248	276	262	262	139	155	169	185	222	274	141	169	148	168
Zone_K_206	000	000	216	236	250	250	123	131	181	201	234	250	145	173	156	156
Zone_K_207	000	000	216	236	250	254	123	131	000	000	234	250	145	173	156	156
Zone_K_208	254	262	204	204	254	262	143	147	189	193	206	234	149	197	156	156
Zone_K_209	234	266	208	224	254	262	127	167	189	209	234	234	137	149	148	148
Zone_K_210	250	262	000	000	266	266	151	151	189	225	222	222	000	000	146	150
Zone_K_211	242	246	240	292	258	266	147	155	189	225	176	176	145	157	144	160
Zone_K_212	000	000	208	220	254	254	135	143	197	213	192	192	153	161	146	146
Zone_K_213	234	250	212	212	270	270	139	147	189	189	000	000	173	173	144	152
Zone_K_214	246	246	208	208	250	250	163	163	173	189	196	238	161	173	148	156
Zone_K_215	230	230	204	220	266	266	131	155	165	165	202	202	157	165	148	156
Zone_K_216	230	230	204	220	262	262	131	155	165	165	202	202	157	165	148	164
Zone_K_217	238	246	220	248	270	270	131	167	165	173	180	202	149	149	148	164
Zone_K_218	000	000	232	262	250	250	151	155	165	197	278	278	169	169	150	150
Zone_K_219	000	000	208	212	266	266	151	155	189	197	252	260	157	157	144	164
Zone_K_220	242	262	204	244	262	266	135	155	177	197	262	286	153	153	156	160
Zone_K_221	246	246	220	232	262	266	147	147	189	189	214	254	141	177	144	144
Zone_K_222	246	246	236	236	262	262	131	135	165	169	184	196	145	161	152	164
Zone_K_223	242	242	212	244	262	266	135	135	173	173	204	204	157	161	000	000
Zone_K_224	242	242	208	224	000	000	135	155	173	173	000	000	157	161	000	000
Zone_K_225	242	254	248	256	270	270	111	171	205	209	192	226	141	161	148	148
Zone_K_226	234	234	208	216	250	250	123	151	177	197	234	268	157	177	144	148
Zone_K_227	230	242	208	208	262	262	143	159	169	185	230	290	141	169	148	148
Zone_K_228	254	254	208	220	250	250	111	123	189	229	202	208	161	161	164	176
Zone_L_229	250	250	208	208	262	262	151	163	181	189	256	256	157	181	152	156
Zone_L_230	250	262	200	200	262	262	135	171	193	209	234	256	161	161	160	164
Zone_L_231	250	250	212	228	258	266	131	159	185	213	222	248	149	157	148	156
Zone_L_232	246	254	208	244	250	266	167	183	201	209	218	250	141	165	148	156
Zone_L_233	234	250	208	224	270	270	151	151	000	000	192	206	153	173	148	160
Zone_L_234	238	238	208	228	250	250	135	135	185	193	206	274	141	141	144	148
Zone_L_235	246	262	212	212	290	290	135	155	185	205	246	278	000	000	160	164
Zone_L_236	246	246	224	224	258	258	000	000	193	197	226	250	157	169	148	152
Zone_L_237	226	238	204	212	262	262	155	155	177	185	214	214	161	177	144	156
Zone_L_238	238	246	200	200	266	266	115	135	181	189	230	234	157	173	160	176
Zone_L_239	246	246	208	208	250	250	163	163	173	189	196	238	161	173	148	156
Zone_L_240	246	284	236	236	278	278	143	175	185	189	230	244	157	177	144	148
Zone_L_241	250	276	224	228	262	270	147	147	165	197	192	192	153	173	152	160
Zone_L_242	238	250	000	000	262	262	175	175	169	181	252	294	145	145	148	148
Zone_L_243	250	250	256	256	262	270	143	143	165	173	222	222	141	169	144	148
Zone_L_244	234	274	212	244	258	258	151	151	189	193	196	206	141	149	156	156
Zone_L_245	242	266	212	212	258	258	147	147	165	173	248	248	169	185	156	156
Zone_L_246	234	258	232	232	266	278	143	147	165	165	244	290	169	173	148	148
Zone_L_247	234	238	228	228	270	270	155	163	185	205	250	250	165	169	152	152
Zone_L_248	234	274	232	240	262	262	000	000	181	205	226	252	153	169	152	156
Zone_L_249	230	254	212	212	262	262	151	191	185	209	180	262	161	173	148	148
Zone_L_250	218	242	224	232	250	270	139	187	193	197	254	270	149	161	156	160
Zone_L_251	254	262	212	240	250	250	127	147	161	169	202	222	141	169	148	152
Zone_L_252	242	254	208	208	262	262	127	151	189	197	230	246	141	169	146	152
Zone_N_253	258	274	232	278	258	258	167	175	217	241	252	268	153	165	148	156
Zone_N_254	238	258	204	204	250	258	143	187	185	225	214	214	157	177	144	152
Zone_N_255	250	262	236	236	302	302	179	191	181	209	254	254	141	173	146	164
Zone_N_256	250	276	236	236	274	274	135	147	189	193	228	278	153	169	160	160
Zone_N_257	242	250	208	208	250	250	143	159	169	209	222	234	153	169	160	160
Zone_N_258	242	242	200	224	270	270	143	143	201	209	184	234	165	177	148	160
Zone_N_259	242	262	208	208	270	270	127	159	161	181	000	000	153	161	164	164
Zone_N_260	266	266	228	272	290	314	135	151	193	217	196	196	141	157	152	152
Zone_N_261	242	242	232	232	254	270	147	167	165	189	244	244	141	157	144	156
Zone_N_262	238	238	216	216	258	262	135	171	177	177	000	000	137	173	148	148
Zone_N_263	250	258	208	220	274	274	147	171	205	225	222	222	169	169	148	156
Zone_N_264	242	276	216	292	270	270	159	171	205	205	218	268	145	145	146	162
Zone_N_265	226	250	208	216	266	266	135	135	169	221	188	188	149	149	152	152
Zone_N_266	000	000	266	266	000	000	151	151	000	000	208	208	169	169	168	168
Zone_N_267	234	262	208	224	282	282	143	171	169	197	196	230	157	161	150	154
Zone_N_268	238	250	208	224	266	266	131	147	177	209	000	000	137	137	144	144
Zone_N_269	250	250	208	208	000	000	131	131	197	225	000	000	157	157	144	168
Zone_N_270	234	254	212	244	262	262	143	143	197	237	254	270	177	185	144	152
Zone_N_271	246	258	236	244	262	286	147	163	197	221	250	250	137	165	146	146
Zone_N_272	242	246	212	212	266	266	127	127	177	197	000	000	161	177	148	152
Zone_N_273	230	274	216	228	270	270	139	151	193	205	222	262	173	188	156	156
Zone_N_274	246	276	212	212	258	258	147	159	197	217	218	226	157	157	144	148
Zone_N_275	246	246	236	236	246	246	135	159	165	169	222	222	149	161	144	148
Zone_N_276	246	250	204	208	262	262	123	131	181	197	204	204	177	177	152	160
Zone_N_277	262	262	000	000	274	274	135	135	181	185	188	188	141	149	148	152
Zone_N_278	250	254	208	212	000	000	147	159	000	000	000	000	161	161	146	146
Zone_N_279	234	246	224	224	266	266	131	143	173	173	000	000	157	161	140	152
Zone_N_280	238	276	000	000	270	270	000	000	177	217	192	192	000	000	150	164
Zone_N_281	242	246	228	228	282	282	143	147	177	205	262	262	153	165	152	152
Zone_N_282	246	250	200	266	262	262	131	167	169	189	222	254	181	193	144	152
